# Supplementary material for: Genome-wide association and expression quantitative trait loci in cattle reveals common genes regulating mammalian fertility
Source: Commun Biol. 2024 Jun 12;7:724. doi: 10.1038/s42003-024-06403-2 (PMC11169601; doi:10.1038/s42003-024-06403-2)
Supplement: Supplementary file 4 — Supplementary Data 1-14 [file 42003_2024_6403_MOESM4_ESM.xlsx]

## Sheet: Supplementary Data 1
Summary Statistics of Fertility-Related Traits in Animals from Discovery Population (Bos taurus) for GWAS Analyses and and eQTL Study
Population	Statistics	Heifer pregnancy status	Foetus age in weeks	Heifer age at first calving1	Days to calving	Weight at time of measurement (kg)
Discovery population (GWAS study)	Number of animals	2119	1520	1275	1218	1114
	range	1	41	555	166	258.82
	Mean	0.735884	16.0241	1090.32	355.225	267.82
	Standard deviation	0.440861	9.45012	73.0843	42.5301	44.7
	Heritability (P-value)	0.167 (5.07367e-06)	0.227 (6.71596e-06)	0.294 (2.76695e-07)	0.290 (1.20104e-06)	NA
Discovery population (eQTL study)	Number of animals	400	407	339	332	466
	range	1	26	479	156	216.38
	Mean	0.867965	19.0639	1068.87	340.792	249.98
	Standard deviation	0.338528	8.24447	67.3834	38.9038	41.68
1Note that heifers were first exposed to a bull as yearlings, then again as 2 year olds

## Sheet: Supplementary Data 2
List of significant variants from single-trait GWAS analysis for each fertility traits
Chr	variant	trait	A1	A2	N	Freq(A1)	b	SE	P-value
2	2:61024817	AFC	C	A	1275	0.987059	-36.8528	6.628	2.69518e-08
2	2:61031897	AFC	C	T	1275	0.984706	-33.8825	6.11166	2.95773e-08
2	2:99184481	AFC	T	C	1275	0.0109804	-39.6311	7.18106	3.41239e-08
5	5:48005346	wks_preg	C	T	1520	0.188487	-2.10418	0.384519	4.44392e-08
5	5:48007241	wks_preg	T	C	1520	0.194079	-2.06563	0.378046	4.65579e-08
5	5:48008168	wks_preg	C	T	1520	0.189803	-2.12819	0.38329	2.81761e-08
5	5:48010725	wks_preg	G	C	1520	0.188816	-2.15211	0.384418	2.16371e-08
5	5:48011442	wks_preg	A	C	1520	0.190789	-2.22308	0.382178	5.99604e-09
5	5:48012900	wks_preg	A	G	1520	0.194079	-2.10823	0.378837	2.62136e-08
5	5:48013003	wks_preg	C	A	1520	0.191118	-2.17941	0.382082	1.1701e-08
5	5:48013239	wks_preg	T	C	1520	0.190132	-2.19833	0.383192	9.64302e-09
5	5:49197618	wks_preg	T	C	1520	0.219079	-1.99113	0.364876	4.84206e-08
5	5:49201352	wks_preg	T	G	1520	0.21875	-2.0008	0.36492	4.18563e-08
5	5:49202499	wks_preg	G	A	1520	0.216776	-1.99442	0.365195	4.72834e-08
5	5:49205265	wks_preg	G	A	1520	0.222039	-1.98915	0.363094	4.2936e-08
5	5:49435125	wks_preg	T	A	1520	0.466118	1.74729	0.30749	1.32803e-08
6	6:3637641	AFC	C	T	1275	0.110588	-13.3469	2.40759	2.96187e-08
6	6:86448192	wks_preg	C	T	1520	0.121711	-2.67462	0.458291	5.34449e-09
6	6:87657295	wks_preg	T	C	1520	0.112829	-2.71634	0.476421	1.1872e-08
6	6:87849136	wks_preg	G	A	1520	0.0805921	-3.03684	0.553424	4.07953e-08
6	6:87849145	wks_preg	A	AT	1520	0.0805921	-3.03684	0.553424	4.07953e-08
7	7:6989839	preg_st	A	G	2119	0.107598	0.110937	0.0201578	3.72447e-08
8	8:107671357	preg_st	CA	C	2119	0.414346	-0.0741939	0.0131	1.48162e-08
14	14:23436596	DTC	G	A	1218	0.480706	-7.91657	1.43219	3.24649e-08
14	14:23442688	DTC	CGGG	C	1218	0.48399	-7.9456	1.43925	3.37762e-08
14	14:30392836	wks_preg	C	T	1520	0.480263	1.6434	0.297467	3.30145e-08
14	14:54582538	AFC	T	C	1275	0.0109804	41.4934	7.18106	7.55154e-09
14	14:54584701	AFC	C	CAGT	1275	0.0109804	41.4934	7.18106	7.55154e-09
14	14:54584809	AFC	A	G	1275	0.0109804	41.4934	7.18106	7.55154e-09
14	14:54584861	AFC	A	C	1275	0.0109804	41.4934	7.18106	7.55154e-09
14	14:54586321	AFC	A	T	1275	0.0109804	41.4934	7.18106	7.55154e-09
14	14:54587204	AFC	A	G	1275	0.0109804	41.4934	7.18106	7.55154e-09
14	14:54588603	AFC	C	T	1275	0.0113725	41.2669	7.05899	5.03533e-09
14	14:54588933	AFC	A	C	1275	0.0109804	41.4934	7.18106	7.55154e-09
14	14:54591233	AFC	C	T	1275	0.0105882	44.1317	7.3099	1.56761e-09
14	14:54593021	AFC	G	C	1275	0.012549	37.0908	6.72806	3.53063e-08
14	14:54596019	AFC	A	G	1275	0.0109804	40.9005	7.18106	1.22931e-08
14	14:54596357	AFC	A	G	1275	0.012549	37.0908	6.72806	3.53063e-08
14	14:54596693	AFC	T	G	1275	0.012549	37.0908	6.72806	3.53063e-08
14	14:54597020	AFC	A	G	1275	0.012549	37.0908	6.72806	3.53063e-08
14	14:54598308	AFC	T	A	1275	0.0121569	38.0259	6.83297	2.62062e-08
14	14:54598384	AFC	C	A	1275	0.0129412	36.3978	6.628	3.98505e-08
14	14:55770428	AFC	A	G	1275	0.0121569	40.1651	6.83297	4.14903e-09
15	15:65735923	AFC	G	T	1275	0.989412	-45.9444	7.3099	3.27354e-10
16	16:30908943	AFC	C	CTT	1275	0.0286275	25.3242	4.40371	8.89049e-09
16	16:30916286	AFC	C	A	1275	0.971373	-25.3242	4.40371	8.89049e-09
17	17:7703331	AFC	G	A	1275	0.157255	11.2757	2.04742	3.64383e-08
17	17:7848019	AFC	C	T	1275	0.0133333	39.8785	6.34356	3.24785e-10
18	18:493565	AFC	G	T	1275	0.100392	14.0152	2.55339	4.04549e-08
18	18:496754	AFC	C	T	1275	0.074902	15.81	2.86215	3.31718e-08
18	18:497151	AFC	ATTT	A	1275	0.0756863	15.6962	2.85062	3.66597e-08
18	18:497155	AFC	A	ACAC	1275	0.0756863	15.6962	2.85062	3.66597e-08
18	18:497234	AFC	C	G	1275	0.0752941	15.7347	2.85636	3.61606e-08
18	18:498377	AFC	C	CT	1275	0.074902	15.81	2.86215	3.31718e-08
18	18:498437	AFC	T	C	1275	0.0737255	16.3962	2.87982	1.24465e-08
18	18:500224	AFC	A	AAAGGAGGCAAGAATATAC	1275	0.0741176	15.8689	2.87388	3.35579e-08
18	18:500308	AFC	G	A	1275	0.0741176	16.0993	2.87388	2.11973e-08
18	18:500725	AFC	GT	G	1275	0.0745098	15.9436	2.86799	2.71087e-08
18	18:500726	AFC	GTCTTTTAT	G	1275	0.0745098	15.9436	2.86799	2.71087e-08
18	18:501577	AFC	C	T	1275	0.0741176	16.0993	2.87388	2.11973e-08
18	18:501754	AFC	G	GATACTTCATATAGAGA	1275	0.0745098	15.909	2.86799	2.9046e-08
18	18:501872	AFC	TA	T	1275	0.074902	15.6614	2.86215	4.45231e-08
18	18:502149	AFC	T	C	1275	0.0737255	15.9671	2.87982	2.94805e-08
18	18:502384	AFC	A	G	1275	0.0745098	15.909	2.86799	2.9046e-08
18	18:502395	AFC	A	G	1275	0.0741176	16.0993	2.87388	2.11973e-08
18	18:502527	AFC	A	C	1275	0.0756863	15.6556	2.85062	3.97443e-08
18	18:503075	AFC	T	A	1275	0.0741176	16.0993	2.87388	2.11973e-08
18	18:503170	AFC	A	G	1275	0.0741176	16.0993	2.87388	2.11973e-08
18	18:503432	AFC	A	G	1275	0.0968627	14.1419	2.58613	4.54231e-08
18	18:503469	AFC	C	T	1275	0.0752941	15.6223	2.85636	4.51777e-08
18	18:504893	AFC	T	C	1275	0.0745098	15.909	2.86799	2.9046e-08
18	18:505558	AFC	G	C	1275	0.0752941	15.6223	2.85636	4.51777e-08
18	18:506223	AFC	A	G	1275	0.074902	15.6499	2.86215	4.55488e-08
18	18:506617	AFC	A	G	1275	0.074902	15.6721	2.86215	4.35969e-08
18	18:506737	AFC	C	G	1275	0.074902	15.7549	2.86215	3.70094e-08
18	18:507244	AFC	G	A	1275	0.074902	15.8096	2.86215	3.31973e-08
18	18:509202	AFC	T	C	1275	0.0745098	15.7774	2.86799	3.77186e-08
18	18:509242	AFC	C	G	1275	0.0745098	15.9436	2.86799	2.71087e-08
18	18:510200	AFC	G	A	1275	0.0752941	15.6631	2.85636	4.16778e-08
18	18:511022	AFC	T	C	1275	0.0745098	15.7225	2.86799	4.20416e-08
19	19:12168877	preg_st	T	C	2119	0.238556	-0.0807746	0.0140199	8.34033e-09
19	19:12169190	preg_st	A	C	2119	0.233601	-0.0769019	0.0139623	3.63299e-08
19	19:57675836	AFC	C	G	1275	0.832549	-11.6684	2.08132	2.06757e-08
21	21:15955609	DTC	T	C	1218	0.0455665	18.4908	3.2641	1.47101e-08

## Sheet: Supplementary Data 3
List of significant variants from conditional multi-trait (CMT) GWAS analysis (FDR<0.01;P-value< 3.2×10-10)
Chr	bp	Pvalue	Annotation	Nearest gene to variant	Official Gene symbol	Strand	Gene description	Gene type	Distance to index variant (bp)
1	123819070	6.55954e-16	intergenic	ENSBTAG00000043802	NA	1	5S ribosomal RNA [Source:RFAM;Acc:RF00001]	rRNA	6819
1	118266627	4.10631e-15	intron	ENSBTAG00000011147	RNF13	-1	ring finger protein 13 [Source:VGNC Symbol;Acc:VGNC:34020]	protein_coding	0
1	123288631	1.13386e-14	intergenic	ENSBTAG00000043802	NA	1	5S ribosomal RNA [Source:RFAM;Acc:RF00001]	rRNA	523510
1	134864270	2.10876e-14	intergenic	ENSBTAG00000014461	ANAPC13	1	anaphase promoting complex subunit 13 [Source:VGNC Symbol;Acc:VGNC:25881]	protein_coding	19259
1	41564856	3.90309e-14	intron	ENSBTAG00000044111	EPHA6	1	EPH receptor A6 [Source:VGNC Symbol;Acc:VGNC:28536]	protein_coding	0
1	131508436	4.74458e-13	intergenic	ENSBTAG00000019535	SOX14	-1	SRY-box transcription factor 14 [Source:VGNC Symbol;Acc:VGNC:106946]	protein_coding	135798
1	126162725	5.16565e-13	intron	ENSBTAG00000016026	PCOLCE2	1	procollagen C-endopeptidase enhancer 2 [Source:VGNC Symbol;Acc:VGNC:32643]	protein_coding	0
1	123151245	6.99637e-13	intergenic	ENSBTAG00000043802	NA	1	5S ribosomal RNA [Source:RFAM;Acc:RF00001]	rRNA	660896
1	143667838	1.35337e-11	intron	ENSBTAG00000017407	HSF2BP	-1	heat shock transcription factor 2 binding protein [Source:VGNC Symbol;Acc:VGNC:29983]	protein_coding	0
1	115471433	2.01167e-11	intron	ENSBTAG00000004564	MBNL1	-1	muscleblind like splicing regulator 1 [Source:VGNC Symbol;Acc:VGNC:31283]	protein_coding	0
1	131961398	4.85809e-11	intergenic	ENSBTAG00000043591	LOC112448286	1	U6 spliceosomal RNA [Source:RFAM;Acc:RF00026]	snRNA	183192
1	137254688	1.06956e-10	intron	ENSBTAG00000011634	ACP3	-1	acid phosphatase 3 [Source:VGNC Symbol;Acc:VGNC:52603]	protein_coding	0
1	124339611	2.14126e-10	intergenic	ENSBTAG00000049240	NA	-1	0	protein_coding	232391
2	61024817	6.75608e-16	intergenic	ENSBTAG00000001060	CXCR4	1	C-X-C motif chemokine receptor 4 [Source:VGNC Symbol;Acc:VGNC:27856]	protein_coding	225264
2	81661698	2.55766e-14	intergenic	ENSBTAG00000050761	NA	1	0	misc_RNA	82362
2	13474752	1.29493e-13	threeUTR	ENSBTAG00000020961	DUSP19	-1	dual specificity phosphatase 19 [Source:VGNC Symbol;Acc:VGNC:28254]	protein_coding	0
2	52410483	5.14186e-13	intron	ENSBTAG00000001132	GTDC1	1	glycosyltransferase like domain containing 1 [Source:VGNC Symbol;Acc:VGNC:29690]	protein_coding	0
2	87891256	1.04032e-12	intron	ENSBTAG00000016334	SATB2	-1	SATB homeobox 2 [Source:VGNC Symbol;Acc:VGNC:34299]	protein_coding	0
2	4573467	2.02243e-11	intergenic	ENSBTAG00000008089	AMMECR1L	1	AMMECR1 like [Source:VGNC Symbol;Acc:VGNC:25868]	protein_coding	27544
2	44210641	3.6132e-11	intron	ENSBTAG00000002297	CACNB4	1	calcium voltage-gated channel auxiliary subunit beta 4 [Source:VGNC Symbol;Acc:VGNC:55329]	protein_coding	0
2	19782016	1.53126e-10	intergenic	ENSBTAG00000045536	MIR4444	-1	bta-mir-4444 [Source:miRBase;Acc:MI0031507]	miRNA	118360
2	2258836	1.60675e-10	intergenic	ENSBTAG00000050302	LOC100297110	-1	0	protein_coding	3101
2	78881507	2.47691e-10	intergenic	ENSBTAG00000014863	GYPC	1	glycophorin C [Source:VGNC Symbol;Acc:VGNC:49062]	protein_coding	3886
2	112331171	2.95565e-10	intergenic	ENSBTAG00000038700	FAM124B	-1	family with sequence similarity 124 member B [Source:VGNC Symbol;Acc:VGNC:56107]	protein_coding	157918
3	114103711	6.19016e-11	intergenic	ENSBTAG00000053153	NA	-1	0	lncRNA	6054
3	93278673	8.65905e-11	intron	ENSBTAG00000003746	SCP2	-1	sterol carrier protein 2 [Source:VGNC Symbol;Acc:VGNC:34361]	protein_coding	0
3	108949599	1.59067e-10	intron	ENSBTAG00000009269	GRIK3	1	glutamate ionotropic receptor kainate type subunit 3 [Source:VGNC Symbol;Acc:VGNC:29644]	protein_coding	0
3	26510465	1.95432e-10	intergenic	ENSBTAG00000017256	CD2	-1	CD2 molecule [Source:VGNC Symbol;Acc:VGNC:27009]	protein_coding	27210
6	85998320	9.01729e-11	intergenic	ENSBTAG00000010346	ENAM	1	enamelin [Source:VGNC Symbol;Acc:VGNC:28488]	protein_coding	5857
8	90583150	3.07211e-12	intergenic	ENSBTAG00000003137	PLPPR1	1	phospholipid phosphatase related 1 [Source:VGNC Symbol;Acc:VGNC:56981]	protein_coding	154955
8	40856076	2.42715e-10	intergenic	ENSBTAG00000049421	NA	-1	0	lncRNA	78782
9	90441033	5.63404e-18	intergenic	ENSBTAG00000019719	OPRM1	1	opioid receptor mu 1 [Source:VGNC Symbol;Acc:VGNC:50239]	protein_coding	363257
9	82477775	1.46842e-11	intergenic	ENSBTAG00000009665	UTRN	1	utrophin [Source:VGNC Symbol;Acc:VGNC:36749]	protein_coding	270861
9	97241797	1.91465e-10	intron	ENSBTAG00000018996	PRKN	-1	parkin RBR E3 ubiquitin protein ligase [Source:VGNC Symbol;Acc:VGNC:33342]	protein_coding	0
10	92479011	5.66877e-13	intron	ENSBTAG00000013652	GTF2A1	-1	ral transcription factor IIA subunit 1 [Source:VGNC Symbol;Acc:VGNC:29691]	protein_coding	0
13	35806521	4.41084e-17	intergenic	ENSBTAG00000049977	LOC112449396	1	Small nucleolar RNA U3 [Source:RFAM;Acc:RF00012]	snoRNA	40394
13	47869395	1.33065e-10	intergenic	ENSBTAG00000051557	NA	1	0	lncRNA	3260
14	67194407	3.72788e-17	intron	ENSBTAG00000011908	CPQ	-1	carboxypeptidase Q [Source:VGNC Symbol;Acc:VGNC:27668]	protein_coding	0
14	12336627	4.27918e-12	intergenic	ENSBTAG00000051356	NA	1	0	lncRNA	41592
14	7390816	1.05732e-11	intergenic	ENSBTAG00000017731	ZFAT	1	zinc finger and AT-hook domain containing [Source:VGNC Symbol;Acc:VGNC:37154]	protein_coding	125183
14	61428259	1.43591e-10	intron	ENSBTAG00000013513	ATP6V1C1	-1	ATPase H+ transporting V1 subunit C1 [Source:VGNC Symbol;Acc:VGNC:26319]	protein_coding	0
15	73967291	1.47844e-10	intergenic	ENSBTAG00000009518	ALKBH3	1	alkB homolog 3, alpha-ketoglutarate dependent dioxygenase [Source:VGNC Symbol;Acc:VGNC:25834]	protein_coding	7667
15	68716118	3.13053e-10	intergenic	ENSBTAG00000053366	LOC112441689	1	U6 spliceosomal RNA [Source:RFAM;Acc:RF00026]	snRNA	327862
17	16894351	1.72471e-12	intron	ENSBTAG00000049010	RNF150	1	ring finger protein 150 [Source:VGNC Symbol;Acc:VGNC:106896]	protein_coding	0
17	24225581	8.74096e-11	intergenic	ENSBTAG00000046902	PABPC4L	1	poly(A) binding protein cytoplasmic 4 like [Source:HGNC Symbol;Acc:HGNC:31955]	protein_coding	132619
18	3753117	9.67475e-19	intergenic	ENSBTAG00000026004	CNTNAP4	1	contactin associated protein family member 4 [Source:VGNC Symbol;Acc:VGNC:27541]	protein_coding	47121
18	484756	3.0999e-11	intergenic	ENSBTAG00000053809	LOC789753	1	olfactory receptor family 4 subfamily P member 4 [Source:HGNC Symbol;Acc:HGNC:15180]	protein_coding	210860
18	3992226	3.18271e-10	intergenic	ENSBTAG00000026004	CNTNAP4	1	contactin associated protein family member 4 [Source:VGNC Symbol;Acc:VGNC:27541]	protein_coding	286230
19	39597632	1.23821e-12	intron	ENSBTAG00000019347	PLXDC1	-1	plexin domain containing 1 [Source:VGNC Symbol;Acc:VGNC:33057]	protein_coding	0
19	40863120	1.52458e-11	intron	ENSBTAG00000030539	KRT222	-1	keratin 222 [Source:VGNC Symbol;Acc:VGNC:83291]	protein_coding	0
19	2459621	1.23409e-10	intergenic	ENSBTAG00000050291	NA	-1	0	protein_coding	178018
20	7769710	3.76328e-12	intron	ENSBTAG00000005633	ARHGEF28	-1	Rho guanine nucleotide exchange factor 28 [Source:VGNC Symbol;Acc:VGNC:26114]	protein_coding	0

## Sheet: Supplementary Data 4
List of validated putative casual variant from GWAS analysis for CL600 (FDR<0.038)
Chr	bp	A1	A2	Freq(A1)	b	se	P-value
5	48005346	C	T	0.149836	-0.0269021	0.00633899	0.00633899
5	48007241	T	C	0.160663	-0.0255525	0.00613599	3.12214e-05
5	48008168	C	T	0.155809	-0.0257125	0.00622207	3.58886e-05
5	48010725	G	C	0.154419	-0.0266161	0.00623954	1.99268e-05
5	48011442	A	C	0.149998	-0.0273873	0.00631803	1.459e-05
5	48012900	A	G	0.157235	-0.0255773	0.00619237	3.62042e-05
5	48013003	C	A	0.150828	-0.027178	0.00631682	1.68897e-05
5	48013239	T	C	0.15525	-0.0272265	0.00622891	1.23683e-05
14	23436596	G	A	0.236691	0.0449317	0.00664972	1.4094e-11
14	23442688	CGGG	C	0.256343	0.0394024	0.00731761	7.2605e-08
14	61428259	A	G	0.0358754	-0.0334073	0.0105021	0.00146769

## Sheet: Supplementary Data 5
The summary of the distribution of animals used for eQTL study
animal status	number of animals	average weeks of pregnancy	average Bos indicus content	number of lactating animals	number of non-lactating animals
cow	72	18.1388	0.8792	61	11
heifer	301	20.1262	0.8774	8	293
pre-pubertal	116	0	0.8906	0	117

## Sheet: Supplementary Data 6
The top five lead cis-eQTL identified in Blood samples (global-FDR < 0.01)
Ensemble gene ID	Gene name	cis-eQTL	Chr	Position(bp)	A1	A2	MAF	Gene strand	P-value
ENSBTAG00000017665	DHRS4	10:21098656	10	21098656	T	C	0.314928	-	3.22485e-84
ENSBTAG00000018910	WDR6	22:51029650	22	51029650	T	C	0.277096	-	3.16021e-78
ENSBTAG00000005791	UROS	26:45311513	26	45311513	T	A	0.372188	-	4.90155e-75
ENSBTAG00000020059	GEN1	11:80890146	11	80890146	T	G	0.44683	-	1.26486e-73
ENSBTAG00000008040	SPART	12:25230324	12	25230324	T	C	0.42638	+	2.59903e-73

## Sheet: Supplementary Data 7
txType	lead cis eQTL (%)	all variants (%)
promoter	1.5	0.2
proximal	3.7	0.9
5'UTR	0.4	0.1
3'UTR	1.8	0.3
CDS	2.4	0.5
exon	0.2	0.1
intron	49.8	32.9
intergenic	40.2	65
CTCF	17.9845	5.65979
ATAC	21.298	15.1039
H3K27ac	20.7038	6.70984
H3K27me3	31.3757	23.4213
H3K4me1	17.5046	4.80996

## Sheet: Supplementary Data 8
txType	lead trans eQTL (%)	all variants (%)
promoter	2	0.2
proximal	1.5	0.9
5'UTR	0.2	0.1
3'UTR	2.7	0.3
CDS	1	0.5
exon	0.2	0.1
intron	52.9	32.9
intergenic	39.4	65
CTCF	16.7082	5.65979
ATAC	22.9426	15.1039
H3K27ac	18.4539	6.70984
H3K27me3	36.1596	23.4213
H3K4me1	12.9676	4.80996

## Sheet: Supplementary Data 9
Significant genes associated with fertility using summary-based Mendelian Randomization (SMR) test (Bonferroni corrected PSMR<3.5×10-4;0.05/141 genes tested by the SMR analyses)
GeneID	GeneChr	GeneName	Gene start site	topSNP	topSNP_chr	topSNP_bp	A1	A2	Freq	b_GWAS	se_GWAS	p_GWAS	b_eQTL	se_eQTL	p_eQTL	b_SMR	se_SMR	p_SMR	p_SMR_multi	p_HEIDI	nsnp_HEIDI
ENSBTAG00000006743	1	RB binding protein 8, endonuclease(RBBP8)	33582080	1:33,564,451	1	33564451	G	C	0.310838	-0.060181	0.0139658	1.63869e-05	0.148566	0.0183372	5.41062e-16	-0.405079	0.106473	0.000142082	0.00305731	0.00911441	20
ENSBTAG00000015436	11	solute carrier family 27 member 4(SLC27A4)	98945593	11:98,965,198	11	98965198	C	T	0.230061	-6.747	1.7346	0.000100386	-0.114717	0.0142503	8.26898e-16	58.8142	16.7932	0.000461325	0.00860503	0.0103499	20
ENSBTAG00000017533	1	leucine rich repeat containing 1(LRRC1)	6728066	1:6,645,396	1	6645396	G	A	0.230061	-0.0583231	0.0139277	2.81968e-05	0.172956	0.0197933	2.37032e-18	-0.337213	0.0892968	0.000159164	0.00135808	0.18585	20
ENSBTAG00000018072	1	phenylalanyl-tRNA synthetase 2, mitochondrial(FARS2)	49398418	1:49,197,029	1	49197029	C	T	0.468303	0.047928	0.0123809	0.000108335	-0.477817	0.034471	1.0852e-43	-0.100306	0.0269029	0.000192657	0.000741012	0.173698	20
ENSBTAG00000018538	1	centrosomal protein 70(CEP70)	130531395	1:130,501,169	1	130501169	G	A	0.377301	0.0482143	0.0124305	0.000105012	-0.195099	0.0152618	2.02703e-37	-0.247127	0.066582	0.000205934	0.0140448	0.387797	20
ENSBTAG00000020806	5	DNA helicase B(HELB)	47519482	5:47,593,069	5	47593069	T	C	0.262781	0.0546927	0.0142895	0.000129465	-0.289734	0.0204682	1.73161e-45	-0.188769	0.0510905	0.000220068	0.000286289	0.218427	20
ENSBTAG00000045791	14	zinc finger protein 623(ZNF623)	1073361	14:1,073,997	14	1073997	T	TTCTCC	0.359918	6.2142	1.57792	8.20875e-05	0.129254	0.016759	1.23373e-14	48.0775	13.7074	0.000452481	0.0289722	0.0172483	20
ENSBTAG00000051542	3	cytochrome P450, family 2, subfamily J(LOC530929)	85836232	3:85,919,488	3	85919488	A	C	0.49591	4.86096	1.3406	0.000287892	-1.10339	0.0836597	1.01429e-39	-4.40546	1.26006	0.000471866	0.0105552	0.0783128	20

## Sheet: Supplementary Data 10
The potential genes associated with ferility in cattle
Gene Name	Gene description	evidence
HMGA2	high mobility group A2	GWAS analysis of validation trait(CL600)(P < 5 × 10-8)
LCORL/NCAPG	Ligand Dependent Nuclear Receptor Corepressor Like/Non-SMC Condensin I Complex Subunit G	GWAS analysis of validation trait(CL600)(P < 5 × 10-8)
PLAG1	Pleomorphic adenoma gene 1	GWAS analysis of validation trait(CL600)(P < 5 × 10-8)
SNRPN	Small Nuclear Ribonucleoprotein Polypeptide N	GWAS analysis of validation trait(CL600)(P < 5 × 10-8)
AARS1	alanyl-tRNA synthetase 1(AARS1)	overlapped or within ±5 kb of the most significant GWAS variants (P < 5 × 10-8)
ACP3	acid phosphatase 3(ACP3)	overlapped or within ±5 kb of the most significant GWAS variants (P < 5 × 10-8)
ADAMTS3	ADAM metallopeptidase with thrombospondin type 1 motif 3(ADAMTS3)	overlapped or within ±5 kb of the most significant GWAS variants (P < 5 × 10-8)
AHI1	Abelson helper integration site 1(AHI1)	overlapped or within ±5 kb of the most significant GWAS variants (P < 5 × 10-8)
ALG3	ALG3 alpha-1,3- mannosyltransferase(ALG3)	overlapped or within ±5 kb of the most significant GWAS variants (P < 5 × 10-8)
ARHGAP10	Rho GTPase activating protein 10(ARHGAP10)	overlapped or within ±5 kb of the most significant GWAS variants (P < 5 × 10-8)
ARHGEF28	Rho guanine nucleotide exchange factor 28(ARHGEF28)	overlapped or within ±5 kb of the most significant GWAS variants (P < 5 × 10-8)
ATP6V1C1	ATPase H+ transporting V1 subunit C1(ATP6V1C1)	overlapped or within ±5 kb of the most significant GWAS variants (P < 5 × 10-8)
ATP6V1C2	ATPase H+ transporting V1 subunit C2(ATP6V1C2)	overlapped or within ±5 kb of the most significant GWAS variants (P < 5 × 10-8)
BCAS3	BCAS3 microtubule associated cell migration factor(BCAS3)	overlapped or within ±5 kb of the most significant GWAS variants (P < 5 × 10-8)
C5H12orf56	chromosome 5 C12orf56 homolog(C5H12orf56)	overlapped or within ±5 kb of the most significant GWAS variants (P < 5 × 10-8)
CACNB4	calcium voltage-gated channel auxiliary subunit beta 4(CACNB4)	overlapped or within ±5 kb of the most significant GWAS variants (P < 5 × 10-8)
CAMK2N2	calcium/calmodulin dependent protein kinase II inhibitor 2(CAMK2N2)	overlapped or within ±5 kb of the most significant GWAS variants (P < 5 × 10-8)
CCDC110	coiled-coil domain containing 110(CCDC110)	overlapped or within ±5 kb of the most significant GWAS variants (P < 5 × 10-8)
CD151	CD151 molecule(CD151)	overlapped or within ±5 kb of the most significant GWAS variants (P < 5 × 10-8)
CD44	CD44 molecule(CD44)	overlapped or within ±5 kb of the most significant GWAS variants (P < 5 × 10-8)
CDCP2	CUB domain containing protein 2(CDCP2)	overlapped or within ±5 kb of the most significant GWAS variants (P < 5 × 10-8)
CDH18	cadherin 18(CDH18)	overlapped or within ±5 kb of the most significant GWAS variants (P < 5 × 10-8)
COL18A1	collagen type XVIII alpha 1 chain(COL18A1)	overlapped or within ±5 kb of the most significant GWAS variants (P < 5 × 10-8)
COLEC12	collectin subfamily member 12(COLEC12)	overlapped or within ±5 kb of the most significant GWAS variants (P < 5 × 10-8)
CPQ	carboxypeptidase Q(CPQ)	overlapped or within ±5 kb of the most significant GWAS variants (P < 5 × 10-8)
CRACR2B	calcium release activated channel regulator 2B(CRACR2B)	overlapped or within ±5 kb of the most significant GWAS variants (P < 5 × 10-8)
DCLK2	doublecortin like kinase 2(DCLK2)	overlapped or within ±5 kb of the most significant GWAS variants (P < 5 × 10-8)
DNAJC5B	DnaJ heat shock protein family (Hsp40) member C5 beta(DNAJC5B)	overlapped or within ±5 kb of the most significant GWAS variants (P < 5 × 10-8)
DUSP19	dual specificity phosphatase 19(DUSP19)	overlapped or within ±5 kb of the most significant GWAS variants (P < 5 × 10-8)
ECE2	endothelin converting enzyme 2(ECE2)	overlapped or within ±5 kb of the most significant GWAS variants (P < 5 × 10-8)
EPHA6	EPH receptor A6(EPHA6)	overlapped or within ±5 kb of the most significant GWAS variants (P < 5 × 10-8)
EPHB1	EPH receptor B1(EPHB1)	overlapped or within ±5 kb of the most significant GWAS variants (P < 5 × 10-8)
EXOSC6	exosome component 6(EXOSC6)	overlapped or within ±5 kb of the most significant GWAS variants (P < 5 × 10-8)
GABRA5	gamma-aminobutyric acid type A receptor subunit alpha5(GABRA5)	overlapped or within ±5 kb of the most significant GWAS variants (P < 5 × 10-8)
GRIK3	glutamate ionotropic receptor kainate type subunit 3(GRIK3)	overlapped or within ±5 kb of the most significant GWAS variants (P < 5 × 10-8)
GTDC1	glycosyltransferase like domain containing 1(GTDC1)	overlapped or within ±5 kb of the most significant GWAS variants (P < 5 × 10-8)
GTF2A1	general transcription factor IIA subunit 1(GTF2A1)	overlapped or within ±5 kb of the most significant GWAS variants (P < 5 × 10-8)
GYPC	glycophorin C(GYPC)	overlapped or within ±5 kb of the most significant GWAS variants (P < 5 × 10-8)
HSF2BP	heat shock transcription factor 2 binding protein(HSF2BP)	overlapped or within ±5 kb of the most significant GWAS variants (P < 5 × 10-8)
ITGA6	integrin subunit alpha 6(ITGA6)	overlapped or within ±5 kb of the most significant GWAS variants (P < 5 × 10-8)
ITGB5	integrin subunit beta 5(ITGB5)	overlapped or within ±5 kb of the most significant GWAS variants (P < 5 × 10-8)
KCNIP1	potassium voltage-gated channel interacting protein 1(KCNIP1)	overlapped or within ±5 kb of the most significant GWAS variants (P < 5 × 10-8)
KRT222	keratin 222(KRT222)	overlapped or within ±5 kb of the most significant GWAS variants (P < 5 × 10-8)
L3MBTL3	L3MBTL histone methyl-lysine binding protein 3(L3MBTL3)	overlapped or within ±5 kb of the most significant GWAS variants (P < 5 × 10-8)
LAMA2	laminin subunit alpha 2(LAMA2)	overlapped or within ±5 kb of the most significant GWAS variants (P < 5 × 10-8)
LOC112448209	U6 spliceosomal RNA(LOC112448209)	overlapped or within ±5 kb of the most significant GWAS variants (P < 5 × 10-8)
LRP1B	LDL receptor related protein 1B(LRP1B)	overlapped or within ±5 kb of the most significant GWAS variants (P < 5 × 10-8)
MBNL1	muscleblind like splicing regulator 1(MBNL1)	overlapped or within ±5 kb of the most significant GWAS variants (P < 5 × 10-8)
MIR1839	microRNA mir-1839(MIR1839)	overlapped or within ±5 kb of the most significant GWAS variants (P < 5 × 10-8)
MLIP	muscular LMNA interacting protein(MLIP)	overlapped or within ±5 kb of the most significant GWAS variants (P < 5 × 10-8)
MPP7	MAGUK p55 scaffold protein 7(MPP7)	overlapped or within ±5 kb of the most significant GWAS variants (P < 5 × 10-8)
MROH1	maestro heat like repeat family member 1(MROH1)	overlapped or within ±5 kb of the most significant GWAS variants (P < 5 × 10-8)
MTHFD2L	methylenetetrahydrofolate dehydrogenase (NADP+ dependent) 2 like(MTHFD2L)	overlapped or within ±5 kb of the most significant GWAS variants (P < 5 × 10-8)
MTNR1A	melatonin receptor 1A(MTNR1A)	overlapped or within ±5 kb of the most significant GWAS variants (P < 5 × 10-8)
OR2Z11	olfactory receptor family 2 subfamily Z member 11(OR2Z11)	overlapped or within ±5 kb of the most significant GWAS variants (P < 5 × 10-8)
OXCT1	3-oxoacid CoA-transferase 1(OXCT1)	overlapped or within ±5 kb of the most significant GWAS variants (P < 5 × 10-8)
PCMTD2	protein-L-isoaspartate (D-aspartate) O-methyltransferase domain containing 2(PCMTD2)	overlapped or within ±5 kb of the most significant GWAS variants (P < 5 × 10-8)
PCOLCE2	procollagen C-endopeptidase enhancer 2(PCOLCE2)	overlapped or within ±5 kb of the most significant GWAS variants (P < 5 × 10-8)
PDLIM3	PDZ and LIM domain 3(PDLIM3)	overlapped or within ±5 kb of the most significant GWAS variants (P < 5 × 10-8)
PLXDC1	plexin domain containing 1(PLXDC1)	overlapped or within ±5 kb of the most significant GWAS variants (P < 5 × 10-8)
PRKN	parkin RBR E3 ubiquitin protein ligase(PRKN)	overlapped or within ±5 kb of the most significant GWAS variants (P < 5 × 10-8)
RNF13	ring finger protein 13(RNF13)	overlapped or within ±5 kb of the most significant GWAS variants (P < 5 × 10-8)
RNF150	ring finger protein 150(RNF150)	overlapped or within ±5 kb of the most significant GWAS variants (P < 5 × 10-8)
RSBN1	round spermatid basic protein 1(RSBN1)	overlapped or within ±5 kb of the most significant GWAS variants (P < 5 × 10-8)
SATB2	SATB homeobox 2(SATB2)	overlapped or within ±5 kb of the most significant GWAS variants (P < 5 × 10-8)
SCP2	sterol carrier protein 2(SCP2)	overlapped or within ±5 kb of the most significant GWAS variants (P < 5 × 10-8)
SDR16C5	short chain dehydrogenase/reductase family 16C member 5(SDR16C5)	overlapped or within ±5 kb of the most significant GWAS variants (P < 5 × 10-8)
SIM2	SIM bHLH transcription factor 2(SIM2)	overlapped or within ±5 kb of the most significant GWAS variants (P < 5 × 10-8)
SLC16A14	solute carrier family 16 member 14(SLC16A14)	overlapped or within ±5 kb of the most significant GWAS variants (P < 5 × 10-8)
SLC4A4	solute carrier family 4 member 4(SLC4A4)	overlapped or within ±5 kb of the most significant GWAS variants (P < 5 × 10-8)
SMC1B	structural maintenance of chromosomes 1B(SMC1B)	overlapped or within ±5 kb of the most significant GWAS variants (P < 5 × 10-8)
SMYD3	SET and MYND domain containing 3(SMYD3)	overlapped or within ±5 kb of the most significant GWAS variants (P < 5 × 10-8)
SP3	Sp3 transcription factor(SP3)	overlapped or within ±5 kb of the most significant GWAS variants (P < 5 × 10-8)
SPSB4	splA/ryanodine receptor domain and SOCS box containing 4(SPSB4)	overlapped or within ±5 kb of the most significant GWAS variants (P < 5 × 10-8)
SV2B	synaptic vesicle glycoprotein 2B(SV2B)	overlapped or within ±5 kb of the most significant GWAS variants (P < 5 × 10-8)
THSD7B	thrombospondin type 1 domain containing 7B(THSD7B)	overlapped or within ±5 kb of the most significant GWAS variants (P < 5 × 10-8)
VPS13B	vacuolar protein sorting 13 homolog B(VPS13B)	overlapped or within ±5 kb of the most significant GWAS variants (P < 5 × 10-8)
XPOT	exportin for tRNA(XPOT)	overlapped or within ±5 kb of the most significant GWAS variants (P < 5 × 10-8)
YIPF1	Yip1 domain family member 1(YIPF1)	overlapped or within ±5 kb of the most significant GWAS variants (P < 5 × 10-8)
CEP70	centrosomal protein 70	summary-based Mendelian Randomization (SMR) test Bonferroni corrected PSMR<3.5×10-4;0.05/141 genes tested by the SMR analyses)
FARS2	phenylalanyl-tRNA synthetase 2, mitochondrial	summary-based Mendelian Randomization (SMR) test Bonferroni corrected PSMR<3.5×10-4;0.05/141 genes tested by the SMR analyses)
HELB	DNA helicase B	summary-based Mendelian Randomization (SMR) test Bonferroni corrected PSMR<3.5×10-4;0.05/141 genes tested by the SMR analyses)
LOC530929	cytochrome P450, family 2, subfamily J	summary-based Mendelian Randomization (SMR) test Bonferroni corrected PSMR<3.5×10-4;0.05/141 genes tested by the SMR analyses)
LRRC1	leucine rich repeat containing 1	summary-based Mendelian Randomization (SMR) test Bonferroni corrected PSMR<3.5×10-4;0.05/141 genes tested by the SMR analyses)
RBBP8	RB binding protein 8, endonuclease	summary-based Mendelian Randomization (SMR) test Bonferroni corrected PSMR<3.5×10-4;0.05/141 genes tested by the SMR analyses)
SLC27A4	solute carrier family 27 member 4	summary-based Mendelian Randomization (SMR) test Bonferroni corrected PSMR<3.5×10-4;0.05/141 genes tested by the SMR analyses)
ZNF623	zinc finger protein 623	summary-based Mendelian Randomization (SMR) test Bonferroni corrected PSMR<3.5×10-4;0.05/141 genes tested by the SMR analyses)

[truncated: 4 more sheets: Supplementary Data 11, Supplementary Data 12, Supplementary Data 13, Supplementary Data 14]
